# Supplementary material for: A statistical model to describe longitudinal and correlated metabolic risk factors: the Whitehall II prospective study
Source: J Public Health (Oxf). 2015 Nov 6;38(4):679–87. doi: 10.1093/pubmed/fdv160 (PMC6092879; doi:10.1093/pubmed/fdv160)
Supplement: Supplementary Data [file fdv160_supplementary_data.zip]

Archive with 1 entries (1 files):
- fdv160supp.docx
